# Supplementary material for: Regulation of CRE-Dependent Transcriptional Activity in a Mouse Suprachiasmatic Nucleus Cell Line
Source: Int J Mol Sci. 2022 Oct 13;23(20):12226. doi: 10.3390/ijms232012226 (PMC9602552; doi:10.3390/ijms232012226)
Supplement: Supplementary file 1 [file ijms-23-12226-s001.zip]

Archive with 2 entries (2 files):
- ijms-1863555-supplementary.pdf
- ijms-1863555-Table S1 Antibodies.pdf
